# Supplementary material for: Per- and polyfluoroalkyl substances (PFAS) in fish collected from the Rio Grande and reservoirs in northern New Mexico
Source: PLoS One. 2025 Nov 19;20(11):e0336856. doi: 10.1371/journal.pone.0336856 (PMC12629422; doi:10.1371/journal.pone.0336856)
Supplement: S1 Table — (CSV) [file pone.0336856.s001.csv]

Field Sample ID	Common Name	Taxonomic Name	Feeding Strategy	Watershed	Location	%N (wt.)	d15N	%C (wt.)	d13C	C:N	Weight (kg)	Length (meters)
SFB-23-289320	Crappie	Pomoxis annularis	Predator	Reservoir	Abiquiu	14.510	12.457	45.297	-23.007	3.3	0.32	0.298450597
SFB-23-289321	Walleye	Sander vitreus	Predator	Reservoir	Abiquiu	14.642	12.749	48.536	-23.161	3.3	1.99	0.609601219
SFB-23-289322	Small Mouth Bass	Micropterus dolomieu	Predator	Reservoir	Abiquiu	14.083	10.473	45.397	-23.466	3.4	0.74	0.381000762
SFB-23-289323	Small Mouth Bass	Micropterus dolomieu	Predator	Reservoir	Abiquiu	15.048	11.088	47.290	-22.969	3.3	0.79	0.4000508
SFB-23-289324	Channel Catfish	Ictalurus punctatus	Bottom	Reservoir	Abiquiu	15.522	10.415	48.168	-29.094	3.2	0.92	0.457200914
SFB-23-289325	Small Mouth Bass	Micropterus dolomieu	Predator	Reservoir	Abiquiu	14.618	10.524	45.348	-24.045	3.3	1.12	0.444500889
SFB-23-289326	Walleye	Sander vitreus	Predator	Reservoir	Abiquiu	11.101	10.875	45.450	-23.281	4.1	1.42	0.533401067
SFB-23-289327	White Sucker	Catostomus commersonii	Bottom	Reservoir	Abiquiu	14.381	10.722	48.795	-21.147	3.4	1.01	0.444500889
SFB-23-289328	Walleye	Sander vitreus	Predator	Reservoir	Abiquiu	14.931	12.481	45.104	-23.759	3.3	1.23	0.508001016
SFB-23-289329	Carp	Cyprinus carpio	Bottom	Reservoir	Abiquiu	14.260	8.383	47.684	-22.027	3.3	1.15	0.488950978
SFB-23-289330	Carp	Cyprinus carpio	Bottom	Reservoir	Cochiti	15.399	9.306	49.146	-22.760	3.2	1.29	0.457200914
SFB-23-289331	Carp	Cyprinus carpio	Bottom	Reservoir	Cochiti	14.625	12.922	50.271	-21.687	3.3	3.48	0.654051308
SFB-23-289332	Catfish	Ictalurus sp.	Bottom	Reservoir	Cochiti	15.042	12.065	47.835	-22.244	3.2	0.79	0.431800864
SFB-23-289333	Catfish	Ictalurus sp.	Bottom	Reservoir	Cochiti	15.060	10.343	45.309	-25.376	3.3	0.65	0.381000762
SFB-23-289334	Pike	Esox Lucius	Predator	Reservoir	Cochiti	12.842	14.096	21.431	-22.363	3.9	1.73	0.63500127
SFB-23-289335	Pike	Esox Lucius	Predator	Reservoir	Cochiti	5.895	13.564	47.866	-23.511	7.6	2.36	0.736601473
SFB-23-289336	Walleye	Sander vitreus	Predator	Reservoir	Cochiti	14.914	13.817	49.187	-22.970	3.2	1.01	0.444500889
SFB-23-289338	Pike	Esox Lucius	Predator	Reservoir	Cochiti	14.523	13.998	45.319	-23.536	3.4	2.01	0.685801372
SFB-23-289473	Channel Catfish	Ictalurus punctatus	Bottom	River	FISH-RGDS-Otowi	14.954	9.927	48.428	-22.877	3.3	0.28	0.317500635
SFB-23-289474	Channel Catfish	Ictalurus punctatus	Bottom	River	FISH-RGDS-Otowi	14.733	10.901	48.617	-26.101	3.3	0.32	0.33020066
SFB-23-289475	Channel Catfish	Ictalurus punctatus	Bottom	River	FISH-RGDS-Otowi	15.648	10.383	47.605	-25.548	3.1	0.92	0.46990094
SFB-23-289476	Blue Catfish	Ictalurus furcatus	Bottom	River	FISH-RGDS-Otowi	13.284	10.174	48.688	-23.895	3.4	0.56	0.419100838
SFB-23-289477	Channel Catfish	Ictalurus punctatus	Bottom	River	FISH-RGDS-Otowi	14.921	11.472	47.752	-23.490	3.2	0.98	0.457200914
SFB-23-289478	Channel Catfish	Ictalurus punctatus	Bottom	River	FISH-RGDS-Otowi	13.215	9.445	47.844	-24.674	3.5	0.58	0.450850902
SFB-23-289479	Channel Catfish	Ictalurus punctatus	Bottom	River	FISH-RGUS-Oxbow	14.923	11.044	49.981	-22.390	3.2	0.25	0.311150622
SFB-23-289480	White Sucker	Catostomus commersonii	Bottom	River	FISH-RGUS-Oxbow	13.016	9.040	50.003	-26.640	3.6	0.65	0.393700787
SFB-23-289481	Channel Catfish	Ictalurus punctatus	Bottom	River	FISH-RGUS-Black Mesa	12.202	9.649	44.562	-26.921	3.5	0.68	0.425450851
SFB-23-289482	Channel Catfish	Ictalurus punctatus	Bottom	River	FISH-RGUS-Black Mesa	13.504	9.948	48.049	-25.159	3.4	0.5	0.387350775
SFB-23-289483	Channel Catfish	Ictalurus punctatus	Bottom	River	FISH-RGUS-Black Mesa	15.567	11.437	49.384	-26.739	3.1	0.9	0.444500889
SFB-23-289484	Channel Catfish	Ictalurus punctatus	Bottom	River	FISH-RGUS-Black Mesa	12.240	9.639	48.683	-23.413	3.7	0.39	0.349250699
SFB-23-289485	Carp	Cyprinus carpio	Bottom	River	FISH-RGUS-Black Mesa	13.744	7.948	49.117	-23.187	3.4	1.79	0.533401067
SFB-23-289486	Carp	Cyprinus carpio	Bottom	River	FISH-RGUS-Black Mesa	11.685	7.811	49.082	-23.267	3.9	1.29	0.46990094
SFB-23-289487	Channel Catfish	Ictalurus punctatus	Bottom	River	FISH-RGUS-Black Mesa	12.989	8.908	44.656	-22.993	3.5	0.45	0.361950724
SFB-23-289488	Channel Catfish	Ictalurus punctatus	Bottom	River	FISH-RGUS-Black Mesa	11.451	9.846	47.674	-23.106	3.9	0.34	0.342900686
SFB-23-289489	Channel Catfish	Ictalurus punctatus	Bottom	River	FISH-RGDS-Buckman	5.719	10.104	45.779	-23.240	3.7	0.85	0.457200914
SFB-23-289490	Channel Catfish	Ictalurus punctatus	Bottom	River	FISH-RGDS-Ancho	12.745	8.833	47.491	-22.964	3.8	unkown	0.342900686
SFB-23-289491	Channel Catfish	Ictalurus punctatus	Bottom	River	FISH-RGDS-Ancho	15.514	10.468	47.403	-22.808	3.2	0.71	0.457200914
SFB-23-289492	Channel Catfish	Ictalurus punctatus	Bottom	River	FISH-RGDS-Ancho	13.386	8.932	42.126	-23.023	3.4	0.34	0.342900686
